# Supplementary material for: RNA-Seq analysis reveals the important co-expressed genes associated with polyphyllin biosynthesis during the developmental stages of Paris polyphylla
Source: BMC Genomics. 2022 Aug 5;23(Suppl 1):559. doi: 10.1186/s12864-022-08792-2 (PMC9354290; doi:10.1186/s12864-022-08792-2)
Supplement: Supplementary file 1 — Additional file 1: This Excel file contains the additional tables (Table S1-S3) associated with the manuscript. Table numbers and titles are listed as follows: Table S1. Summary of transcriptome sequencing data generated and analyzed in this study. Table S2. Functional annotation of unigenes. Table S3. Primer sets of selected PBGs used for qRT-PCR analysis. [file 12864_2022_8792_MOESM1_ESM.xls]

## Sheet: Table S1
Table S1. Summary of transcriptome sequencing data generated and analyzed in this study.
Development Stage	Sample	Clean Reads	Clean Bases	Clean Q30(%)	Length(bp)	Source
	VR1	48115186	7.22 G	89.16	150	PRJNA630028
	VR2	46048814	6.91 G	90.11	150	PRJNA630028
	VR3	51424852	7.71 G	91.56	150	PRJNA630028
vegetation stage	VS1	48242640	7.24 G	91.4	150	PRJNA682903
	VS2	52182552	7.83 G	91.53	150	PRJNA682903
	VS3	47303662	7.10 G	91.4	150	PRJNA682903
	VL1	53053102	7.96 G	91.24	150	PRJNA630028
	VL2	54909972	8.24 G	91.06	150	PRJNA630028
	VL3	48290528	7.24 G	91.31	150	PRJNA630028
	PR1	45985930	6.90 G	92.45	150	PRJNA682903
	PR2	50162122	7.52 G	92.29	150	PRJNA682903
	PR3	47943132	7.19 G	92.21	150	PRJNA682903
	PS1	46171660	6.93 G	92.35	150	PRJNA682903
	PS2	53957884	8.09 G	91.89	150	PRJNA682903
pollination stage	PS3	45555126	6.83 G	91.72	150	PRJNA682903
	PL1	50496270	7.57 G	91.85	150	PRJNA682903
	PL2	46033580	6.91 G	91.57	150	PRJNA682903
	PL3	50137262	7.52 G	91.8	150	PRJNA682903
	PF1	46425952	6.96 G	92.13	150	PRJNA682903
	PF2	50099174	7.51 G	92.11	150	PRJNA682903
	PF3	50090044	7.51 G	92.15	150	PRJNA682903
	FR1	41897230	6.28 G	91.31	150	PRJNA630028
	FR2	44229690	6.63 G	91.6	150	PRJNA630028
	FR3	40375886	6.06 G	91.73	150	PRJNA630028
	FS1	47815670	7.17 G	91.58	150	PRJNA682903
fruiting stage	FS2	43831294	6.57 G	91.35	150	PRJNA682903
	FS3	39947070	5.99 G	89.75	150	PRJNA682903
	FL1	66193224	9.93 G	90.84	150	PRJNA630028
	FL2	41586656	6.24 G	91.36	150	PRJNA630028
	FL3	45005944	6.75 G	91.15	150	PRJNA630028
	FF1	41298998	6.19 G	91.48	150	PRJNA682903
	FF2	46032854	6.90 G	90.59	150	PRJNA682903
	FF3	41888188	6.28 G	91.19	150	PRJNA682903
	SR1	43488178	6.52 G	92.05	150	PRJNA682903
senescence stage	SR2	46636278	7.00 G	91.97	150	PRJNA682903
	SR3	48234288	7.24 G	92.45	150	PRJNA682903

## Sheet: Table S2
Table S2. Functional annotation of unigenes.
Public database	Number of genes	Percentage(%)
Nr	99286	29.1
GO	57572	16.87
KEGG	16500	4.87
KOG	65359	19.16
SwissProt	25880	7.59
Pfam	24397	7.15
Annotated in at least one database	101200	29.76
Annotated in six databases	7426	2.18
Noncoding prediction	225623	66.13
Total unigenes	341191	100

## Sheet: Table S3
Table S3 Primer sets of selected PBGs used for qRT- PCR analysis.
Gene	Enzyme	Primer name	Primer sequence (5'-3 ')	Product size (bp)	Primer efficiency (%)
AACT1	acetyl-CoA C-acetyltransferase	AACT1-1F	GGAAGCCCAGCACCTAACG	221	98
		AACT1-1R	GTTCCCGACGAGATAAAGCC
CAS1	cycloartenol synthase; 2,3-epoxysqualene cycloartenol-cyclase	CAS1-1F	CAGTGGCTGCGGACAAAC	195	98
		CAS1-1R	TCGAGCTGGATATGAGGAAGAT
DWF5	7-dehydrocholesterol reductase; Delta7-sterol reductase	DWF5-1F	TGTCGCTTTGGGATGATGTC	73	96
		DWF5-1R	AAGCATAGAATCAGCCACTCG
HMGR	hydroxymethylglutaryl-CoA reductase	HMGCR-1F	ATGGAAGCGGTGAACGAC	122	100
		HMGCR-1R	GGTTCGCACCCTTCACAC
HMGS	hydroxymethylglutaryl-CoA synthase	HMGS-2F	CCTGGAAGTCGGTAGTGAGAC	106	97
		HMGS-2R	CCATAGCAAGCATTTGTTGAA
SMO2	4alpha-monomethylsterol monooxygenase	SMO2-1F	ATTCAGCCGTCAGTCCAAAT	154	91
		SMO2-1R	AGCAGTCTTCCATTACCACCTT
STE1	Delta7-sterol 5-desaturase	STE1-1F	ATGTAGAAGCACCAGAGGAAGC	142	99
		STE1-1R	GTTCGTGGAGGAGACAGACTG
Actin	reference gene	Actin1-2F158	AACGGCCAGAAAACGACTG	158	94
		Actin1-2R158	CCTCCCGAAAGGAAATACAG
